# Supplementary material for: The effects of lexical frequency and homophone neighborhood density on incomplete tonal neutralization
Source: Front Psychol. 2022 Nov 24;13:867353. doi: 10.3389/fpsyg.2022.867353 (PMC9730877; doi:10.3389/fpsyg.2022.867353)
Supplement: Supplementary Table 1 — Stimuli for the production experiment. [file Table_1.XLSX]

## Sheet: Sheet1
Stimuli	Chinese Character	Pinyin	Tone	Lexical Condition	LogFreq	ND
1	安	an	1	HD/HF	4.6	12	Note: 1: Tone 1; 4: Tone 4; HD/HF: high homophone neighborhood density/high lexical frequency; LD: low homophone neighborhood density; HF: high lexical frequency; LF: low lexical frequency
2	巴	ba	1	HD/HF	4.15	15
3	班	ban	1	HD/HF	4.05	11
4	担	dan	1	HD/HF	4.2	13
5	低	di	1	HD/HF	3.72	10
6	翻	fan	1	HD/HF	3.53	8
7	飞	fei	1	HD/HF	4.2	11
8	夫	fu	1	HD/HF	4.38	16
9	姑	gu	1	HD/HF	3.75	21
10	鸡	ji	1	HD/HF	3.8	42
11	科	ke	1	HD/HF	4.08	24
12	批	pi	1	HD/HF	3.36	17
13	妻	qi	1	HD/HF	3.94	23
14	衣	yi	1	HD/HF	4.17	20
15	优	you	1	HD/HF	3.65	8
16	庵	an	1	LF	0.84	12
17	郸	dan	1	LF	0.6	13
18	哆	duo	1	LF	1.5	7
19	蜚	fei	1	LF	1.87	11
20	孵	fu	1	LF	2	16
21	箍	gu	1	LF	1.97	21
22	玑	ji	1	LF	1.9	42
23	蝌	ke	1	LF	1.58	24
24	砒	pi	1	LF	1.38	17
25	凄	qi	1	LF	2	23
26	抒	shu	1	LF	1.94	20
27	逶	wei	1	LF	1.65	16
28	钨	wu	1	LF	0.6	13
29	胭	yan	1	LF	1.18	15
30	漪	yi	1	LF	1.34	20
31	奔	ben	1	LD	3.07	5
32	冰	bing	1	LD	3.79	6
33	猜	cai	1	LD	4	1
34	夸	kua	1	LD	3.15	2
35	妈	ma	1	LD	4.9	6
36	趴	pa	1	LD	3.24	5
37	抛	pao	1	LD	3.39	3
38	偏	pian	1	LD	3.31	6
39	飘	piao	1	LD	2.9	6
40	扑	pu	1	LD	2.98	5
41	胎	tai	1	LD	3.39	3
42	滩	tan	1	LD	3.27	6
43	通	tong	1	LD	4.43	3
44	突	tu	1	LD	3.85	4
45	推	tui	1	LD	3.82	3
46	案	an	4	HD/HF	4.36	8
47	爸	ba	4	HD/HF	4.72	12
48	半	ban	4	HD/HF	4.04	11
49	蛋	dan	4	HD/HF	4.28	19
50	弟	di	4	HD/HF	4.25	20
51	饭	fan	4	HD/HF	4	7
52	费	fei	4	HD/HF	4.1	11
53	父	fu	4	HD/HF	4.34	27
54	顾	gu	4	HD/HF	3.92	12
55	季	ji	4	HD/HF	3.8	49
56	刻	ke	4	HD/HF	3.99	14
57	屁	pi	4	HD/HF	3.89	12
58	汽	qi	4	HD/HF	3.56	21
59	义	yi	4	HD/HF	3.98	84
60	右	you	4	HD/HF	3.68	14
61	黯	an	4	LF	1.87	8
62	惮	dan	4	LF	1.64	19
63	惰	duo	4	LF	2.04	12
64	狒	fei	4	LF	2.03	11
65	讣	fu	4	LF	2.01	27
66	梏	gu	4	LF	0.78	12
67	觊	ji	4	LF	1.77	49
68	恪	ke	4	LF	1.64	14
69	媲	pi	4	LF	1.62	12
70	憩	qi	4	LF	1.52	21
71	庶	shu	4	LF	1.04	16
72	猬	wei	4	LF	1.2	22
73	骛	wu	4	LF	1.28	24
74	雁	yan	4	LF	1.26	24
75	轶	yi	4	LF	1.68	84
76	笨	ben	4	LD	3.6	6
77	病	bing	4	LD	4.26	3
78	菜	cai	4	LD	3.61	5
79	跨	kua	4	LD	2.81	3
80	骂	ma	4	LD	2.99	4
81	怕	pa	4	LD	4.24	3
82	泡	pao	4	LD	3.44	4
83	骗	pian	4	LD	3.88	2
84	票	piao	4	LD	4.1	5
85	铺	pu	4	LD	3	4
86	态	tai	4	LD	3.79	5
87	探	tan	4	LD	4.08	3
88	痛	tong	4	LD	3.95	4
89	吐	tu	4	LD	3.41	4
90	退	tui	4	LD	3.91	5
